# Supplementary material for: Comparative Assessment of the Nutritional Profile of Meat Products and Their Plant-Based Analogues
Source: Nutrients. 2023 Jun 19;15(12):2807. doi: 10.3390/nu15122807 (PMC10305646; doi:10.3390/nu15122807)
Supplement: Supplementary file 1 [file nutrients-15-02807-s001.zip]

Archive with 1 entries (1 files):
- nutrients-2388454-supplementary.xlsx
