# Supplementary material for: Comparative Assessment of the Nutritional Profile of Meat Products and Their Plant-Based Analogues
Source: Nutrients. 2023 Jun 19;15(12):2807. doi: 10.3390/nu15122807 (PMC10305646; doi:10.3390/nu15122807)
Supplement: Supplementary file 1 [file nutrients-15-02807-s001.zip › nutrients-2388454-supplementary.xlsx]

## Sheet: Supplementary table 1
Table S1: Ingredients listed on the labeling of plant-based meat analogues in descending order of frequency.
		Number of products that include the ingredient
	Ingredient	Burgers	Sausages	Meatballs	Nuggets
	Salt	23	26	25	21
	Water	12	17	14	19
	Onion	12	11	20	15
	Oat flakes	11	3	1	6
	Aroma	10	6	11	15
	Extra virgin olive oil	10	2	5	1
	Rice	9	0	1	4
	Soy protein	9	7	5	9
	Wheat starch	9	4	0	6
	Soy sauce	9	12	2	3
	Chickpea	0	0	9	0
	Garlic	8	6	13	8
	Methyl cellulose	8	4	11	16
	Spices	8	20	23	8
	Sunflower oil	8	19	15	14
	Alcohol vinegar	8	3	10	6
	Tofu	5	14	5	4
	Wheat gluten	4	13	3	9
	Carrot	4	3	6	0
	Tapioca starch	4	1	4	6
	Barley malt extract	4	3	3	0
	Yeast extract	4	4	9	13
	Lime juice	4	0	7	1
	Vegetable fibre	4	2	3	3
	Breadcrumbs	4	0	6	15
	Sugar	4	2	4	2
	Black pepper	4	0	7	8
	Tomato	4	3	6	0
	Maltodextrin	0	2	4	0
	Vegetable protein	4	1	2	2
	Vegetable broth	3	5	0	0
	Spinach	3	0	1	0
	Spelt flour	3	0	0	0
	Onion powder	3	0	3	0
	Raisins	3	0	0	0
	Mushrooms	3	0	0	0
	Comin	0	0	3	0
	Wheat flour	3	3	3	18
	Egg white	3	6	4	2
	Dextrose	3	2	5	1
	Corn starch	3	6	5	6
	Quinoa	3	2	0	0
	Carrageenates	3	7	2	3
	Rapeseed oil	3	4	4	10
	Seitan	3	0	2	0
	Potassium chloride	3	0	0	0
	Aromatic plants	3	0	0	0
	Coconut oil	3	1	3	3
	Apple cider vinegar	3	3	2	0
	Eggplant	2	0	0	0
	Pumpkin	2	0	2	0
	Fried onion	2	0	0	0
	Kombu Seaweed	2	0	1	0
	Apple concentrate	2	2	1	0
	Tomato concentrate	2	1	0	0
	Whole wheat flour	3	0	0	2
	Cheese	3	0	0	3
	Red beet	2	1	4	0
	Olive oil	2	0	1	2
	Vegetable oils	2	1	2	3
	Oregano	2	0	0	0
	Parsley	2	0	9	0
	Burgundy	0	0	2	0
	Pepper	2	1	1	0
	Kale	1	0	2	0
	Artichoke	1	0	0	0
	Smoke	1	7	1	0
	Dill	1	0	0	0
	Ascorbic acid	1	2	1	3
	Buckwheat	1	0	0	0
	Mushrooms	1	0	2	0
	Cauliflower	1	0	0	0
	Goat cheese	1	0	0	0
	Gouda cheese	0	2	0	0
	Vegetable concentrate	1	0	2	0
	Borage	1	0	0	0
	Corn	1	0	1	0
	Edamame	1	0	0	0
	Agar-agar	1	0	0	1
	Turmeric	1	0	1	2
	Thyme	1	0	1	0
	Red pepper	1	2	2	1
	Sweet pepper	1	6	1	0
	Guar gum	1	3	3	1
	Green Beans	1	0	0	2
	Iron	1	3	4	3
	Soy fibre	1	0	0	3
	Bambu fibre	0	0	1	1
	Nutmeg	1	1	0	0
	Fried vegetables	1	0	0	0
	Soybean oil	1	0	0	0
	Chickpea flour	1	0	0	1
	Beet extract	1	0	0	0
	Peas	1	0	4	0
	Tomato powder	1	0	0	0
	Tomato sauce	0	0	2	0
	White pepper	1	1	1	0
	Pea protein	1	4	9	5
	Inulin	1	0	0	0
	Ginger	1	0	0	1
	Potato flakes	1	0	0	1
	Sunflower seeds	0	0	2	0
	Vegetable extract	1	3	0	0
	Soybean	1	0	1	0
	Barbacue sauce	1	0	0	0
	Toasted sesame	1	0	0	0
	Yeast	1	0	0	1
	Vegetable juice	1	0	0	0
	Pea starch	0	0	2	1
	Coriander	0	1	2	0
	Potato starch	1	2	3	3
	Vitamin B12	1	2	4	3
	Agave syrup	1	0	0	0
	Wheat protein	1	4	2	6
	Leek	1	2	2	0
	Apple puree	1	1	1	0
	Laurel	0	0	2	0
	Mayonnaise	0	1	1	0
	Pea flour	0	0	1	0
	Potato	0	0	1	2
	Broccoli	0	0	1	0
	Flax flour	0	0	1	1
	Oat flour	0	1	1	2
	Mustard	0	0	1	3
	Potato protein	0	0	1	1
	Koji	0	0	1	0
	Almonds	0	0	1	0
	Rice protein	0	1	1	1
	Palm oil	0	0	1	0
	Soymilk	0	0	1	0
	Wheat fibre	0	0	1	2
	Red wine	0	0	1	0
	Radish	0	0	1	0
	Citric fibre	0	0	1	3
	Psysillum	0	0	1	1
	Rosemary extract	0	0	1	1
	Salvia	0	0	1	3
	Xanthan gum	0	6	1	2
	Cocoa	0	0	1	0
	Soy lecitin	0	6	1	0
	Pomegranate extract	0	0	1	0
	Calcium alginate	0	3	0	4
	Shea oil	0	2	0	0
	Soybean flour	0	2	0	1
	Calcium chloride	0	2	0	3
	Lycopen	0	2	0	0
	Fenugreek	0	1	0	0
	Pepperoni	0	1	0	0
	Cumin	0	1	1	0
	Citric aroma	0	1	0	0
	Carob seed flour	0	1	0	0
	Celery	0	1	0	0
	Corn flour	0	0	0	7
	Calcium acetate	0	0	0	3
	Mycoprotein	0	0	0	2
	Oat fibre	0	0	0	2
	Pea fibre	0	0	0	2
	Potassium lactate	0	0	0	2
	Calcium carbonate	0	0	0	2
	Baking soda	0	0	0	2
	Shiitake	0	0	0	1
	Skimmed milk	0	0	0	1
	Potassium hydroxide	0	0	0	1
	Marjoram	0	0	0	1
	Chia	0	0	0	1
